# Supplementary material for: G-Computation to Causal Mediation Analysis With Sequential Multiple Mediators—Investigating the Vulnerable Time Window of HBV Activity for the Mechanism of HCV Induced Hepatocellular Carcinoma
Source: Front Public Health. 2022 Jan 7;9:757942. doi: 10.3389/fpubh.2021.757942 (PMC8779208; doi:10.3389/fpubh.2021.757942)
Supplement: Supplementary file 2 [file Data_Sheet_1.ZIP]

Archive with 2 entries (2 files):
- iPSE.R
- __MACOSX/._iPSE.R
