# Supplementary material for: G-Computation to Causal Mediation Analysis With Sequential Multiple Mediators—Investigating the Vulnerable Time Window of HBV Activity for the Mechanism of HCV Induced Hepatocellular Carcinoma
Source: Front Public Health. 2022 Jan 7;9:757942. doi: 10.3389/fpubh.2021.757942 (PMC8779208; doi:10.3389/fpubh.2021.757942)
Supplement: Supplementary file 2 [file Data_Sheet_1.ZIP › iPSE.R]

iPSE <- function(data,outcome = "outcome.name",treat = "treat.name",
                  mediators, 
                  time.varying.conf, baseline.conf = c("BaselineConf.name1","BaselineConf.name2",...),
                  med.model,
                  tvc.model,
                  outcome.model,
                  a0 = 0,a1 = 1, MonteCarlo.time = 10^4,scale="RD"){
  
  bconf.num <- length(baseline.conf)
  tvconf.num <-ncol(time.varying.conf)
  med.num <- length(mediators)

  if(med.num!=nrow(time.varying.conf)){stop("error")}
  
  # Step 1: model fitting
  for(t in 1:med.num ){
    # time-varying confounders
    ifelse(t==1,ind.tvc.t <- 0,ind.tvc.t <- 1:(t-1))
    ifelse(t==1,ind.med.t <- 0,ind.med.t <- 1:(t-1))
    
    for (j in 1:tvconf.num){
      ifelse(j==1,ind.tvc.j <- 0,ind.tvc.j <- 1:(j-1))
      form1 <- paste( c(time.varying.conf[ind.tvc.t,], mediators[ind.med.t], 
                        time.varying.conf[t,ind.tvc.j],treat,baseline.conf),
                      collapse=" + ")
      form.tvc <- paste( c(time.varying.conf[t,j]," ~ ", form1), collapse="")
      formula <- as.formula(form.tvc)
      assign(paste("model_tvc",t,j,sep=""),glm(formula,family=tvc.model[j],data=data))
    }
    
    # mediators
    form1 <- paste( c(time.varying.conf[1:t,], mediators[ind.med.t],
                      treat,baseline.conf),collapse=" + ")
    form.med <- paste( c(mediators[t]," ~ ", form1), collapse="")
    formula <- as.formula(form.med)
    assign(paste("model_M",t,sep=""),glm(formula,family=med.model[t],data=data))
  }
  
  # outcome
  form1 <- paste( c(time.varying.conf, mediators, treat, baseline.conf),
                  collapse=" + ")
  form.outcome <- paste( c(outcome," ~ ", form1), collapse="")
  formula <- as.formula(form.outcome)
  modelY <- glm(formula,family=outcome.model ,data=data)
  
  
# Second step
  phi <- rep(NA,2^med.num+1)
  
  data_MonteCarlo <- data[sample(1:nrow(data),MonteCarlo.time,replace =T),]
  data_MonteCarlo_s1 <- data_MonteCarlo_s0 <- data_MonteCarlo
  data_MonteCarlo_s1[,treat] <- a1
  for(t in 1:med.num ){
    # time-varying confounders
    for (j in 1:tvconf.num){
      data_MonteCarlo_s1[,time.varying.conf[t,j]] <- predict(get(paste("model_tvc",t,j,sep="")),data_MonteCarlo_s1,type = "response")
    }
    
    # mediators
    data_MonteCarlo_s1[,mediators[t]] <- predict(get(paste("model_M",t,sep="")),data_MonteCarlo_s1,type = "response")
  }
  y_hat <- predict(modelY,data_MonteCarlo_s1,type = "response")
  phi[1] <- mean(y_hat)
  
  data_MonteCarlo_s0[,treat] <- a0
  for(t in 1:med.num ){
    # time-varying confounders
    for (j in 1:tvconf.num){
      data_MonteCarlo_s0[,time.varying.conf[t,j]] <- predict(get(paste("model_tvc",t,j,sep="")),data_MonteCarlo_s0,type = "response")
    }
    
    # mediators
    data_MonteCarlo_s0[,mediators[t]] <- predict(get(paste("model_M",t,sep="")),data_MonteCarlo_s0,type = "response")
  }
  y_hat <- predict(modelY,data_MonteCarlo_s0,type = "response")
  phi[2^med.num+1] <- mean(y_hat)
  
  
  binary.M <- as.matrix(expand.grid(replicate(med.num, 0:1, simplify = FALSE)))
  
  for(p in 1:(2^med.num-1)){
    pattern <- which(binary.M[p,]==1)
    
    data_MonteCarlo_temp <- data_MonteCarlo_s0
    data_MonteCarlo_temp[,treat] <- a1
    data_MonteCarlo_temp[,time.varying.conf] <- data_MonteCarlo_s1[,time.varying.conf]
    
    s_pre <- 0
    for(s in pattern){
      if(s_pre>1){
        data_MonteCarlo_temp[,time.varying.conf[1:s_pre,]] <- data_MonteCarlo_s1[,time.varying.conf[1:s_pre,]]
        data_MonteCarlo_temp[,mediators[1:(s_pre-1)]] <- data_MonteCarlo_s1[,mediators[1:(s_pre-1)]]
      }
      # time-varying confounder
      for(s0 in (s_pre+1):s){
        for(j in 1:tvconf.num){
          data_MonteCarlo_temp[,time.varying.conf[s0,j]] <- predict(get(paste("model_tvc",s0,j,sep="")),data_MonteCarlo_temp,type = "response")
        }
      }
      data_MonteCarlo_temp[,mediators[s]] <- predict(get(paste("model_M",s,sep="")),
                                                                   data_MonteCarlo_temp,type = "response")
      s_pre <- s
    }
    
    if(s_pre>1){
      data_MonteCarlo_temp[,time.varying.conf[1:s_pre,]] <- data_MonteCarlo_s1[,time.varying.conf[1:s_pre,]]
      data_MonteCarlo_temp[,mediators[1:(s_pre-1)]] <- data_MonteCarlo_s1[,mediators[1:(s_pre-1)]]
    }
    if(s_pre<med.num){
      for(s0 in (s_pre+1):med.num){
        for(j in 1:tvconf.num){
          data_MonteCarlo_temp[,time.varying.conf[s0,j]] <- predict(get(paste("model_tvc",s0,j,sep="")),data_MonteCarlo_temp,type = "response")
        }
      }
    }
    
    y_hat <- predict(modelY,data_MonteCarlo_temp,type = "response")
    phi[(2^med.num-p)+1] <- mean(y_hat)
  }
  
  if(scale=="RD"){  res <- matrix(rev(phi[1:2^med.num]-phi[c(1:2^med.num)+1])) }
  if(scale=="RR"){  res <- matrix(rev(phi[1:2^med.num]/phi[c(1:2^med.num)+1])) }
  rownames( res ) <- paste("PSE",apply( binary.M , 1,paste,collapse = ""),sep="")
  return(tvPSE=  res )
}
